# Supplementary material for: Incubation Time and Size Effects of Biodegradable Mulch Microplastics on Lettuce Plantlets In Vitro
Source: Plants (Basel). 2026 Mar 9;15(5):849. doi: 10.3390/plants15050849 (PMC12986962; doi:10.3390/plants15050849)
Supplement: Supplementary file 1 [file plants-15-00849-s001.zip]

Archive with 1 entries (1 files):
- plants-4162885-supplementary.pdf
